# Supplementary material for: Changing transmission dynamics among migrant, indigenous and mining populations in a malaria hotspot in Northern Brazil: 2016 to 2020
Source: Malar J. 2022 Apr 19;21:127. doi: 10.1186/s12936-022-04141-6 (PMC9018056; doi:10.1186/s12936-022-04141-6)
Supplement: Supplementary file 1 — Additional file 1. [file 12936_2022_4141_MOESM1_ESM.xlsx]

## Sheet: Supp Table 1
Supplementary Table 1. Proportional distribution of notified Plasmodium falciparum and Plasmodium vivax cases; and cases in indigenous and non-indigenous people by demographic characteristics in Roraima state, Brazil, 2016 to 2020
			P. vivax		P. falciparum			Indigenous people		Non-indigenous people
			no. cases	percent	no. cases	percent		no. cases	percent	no. cases	percent
Age group (years)	0-4		9210	11.08	803	7.15		7864	21.85	2149	3.68
	5-9		8691	10.46	828	7.37		6936	19.28	2583	4.43
	10-19		17348	20.87	1761	15.68		10002	27.8	9107	15.61
	20-29		16663	20.05	2666	23.74		4807	13.36	14522	24.89
	30-39		13331	16.04	2240	19.95		2765	7.68	12806	21.94
	40-49		9155	11.02	1541	13.72		1763	4.9	8933	15.31
	50+		8712	10.48	1390	12.38		1846	5.13	8256	14.15
	Median age (years)			23.54		28.17			12.69		30.57
Sex	Female		32510	38.01	4396	38.04		17779	46.62	19127	32.45
	Male		53012	61.99	7161	61.96		20359	53.38	39814	67.55
Race	Indigenous		33376	39.03	4762	41.2		--	--	--	--
	Non-indigenous		52146	60.97	6795	58.8		--	--	--	--
Occupation	Agriculture		19878	25.54	1158	11.04		7865	24.84	13171	23.26
	Domestic		6463	8.31	512	4.88		4320	13.64	2655	4.69
	Tourism/travel		2343	3.01	261	2.49		452	1.43	2152	3.8
	Mining		12446	15.99	4959	47.3		748	2.36	16657	29.41
	Timber/fishing		8728	11.22	1906	18.18		9585	30.27	1049	1.85
	Other		27958	35.93	1689	16.11		8698	27.47	20949	36.99
Level of schooling (years)	None		13336	20.16	2066	24.03		10862	52.21	4540	8.42
	1 to 4		14438	21.83	1425	16.58		3908	18.79	11955	22.17
	5 to 8		17697	26.76	2329	27.09		3070	14.76	16956	31.44
	9 to 11		18539	28.03	2476	28.8		2761	13.27	18254	33.85
	12 or more		2129	3.22	300	3.49		202	0.97	2227	4.13
Species	Plasmodium falciparum		--	--	--	--		4762	12.49	6795	11.53
	Plasmodum vivax		--	--	--	--		33376	87.51	52146	88.47
Country of infection	Brazil		74567	87.19	7406	64.08		36768	96.41	45205	76.7
	Venezuela		8883	10.39	3484	30.15		1276	3.35	11091	18.82
	Guyana		2015	2.36	641	5.55		93	0.24	2563	4.35
	Other		57	0.07	26	0.22		1	0	82	0.14
	Imported		11369	13.29	4223	36.54		1488	3.9	14104	23.93
	Autochthonous		74153	86.71	7334	63.46		36650	96.1	44837	76.07
Time from symptoms to treatment	Less than 24 hours		18393	22.51	2517	23.45		15263	44.01	5647	9.77
	24 to 48 hours		14794	18.1	1622	15.11		7885	22.73	8531	14.77
	More than 48 hours		48533	59.39	6596	61.44		11536	33.26	43592	75.46

## Sheet: Supp Table 2
Supplementary Table 2: Number of malaria cases by year and municipality of infection, Roraima state Brazil, 2016 to 2020
Municipality	2016	2017	2018	2019	2020	Total
Amajari	1068	543	1444	2139	4123	9317
Alto Alegre	1240	812	2041	5759	9761	19613
Boa Vista	22	135	204	155	314	830
Bonfim	39	64	144	138	515	900
Canta	214	2446	3183	1634	1314	8791
Carcarai	396	1845	2582	1042	778	6643
Caroebe	257	118	267	784	682	2108
Iracema	204	871	884	1181	1444	4584
Mucajai	646	810	961	1638	2154	6209
Normandia	5	7	19	78	37	146
Pacaraima	182	309	1584	1728	1951	5754
Rorainopolis	773	2943	3559	1965	1701	10941
Sao Joao	480	63	401	544	494	1982
Sao Luiz	66	71	222	172	168	699
Uiramuta	71	18	661	992	1227	2969
TOTAL	5663	11055	18156	19949	26663	81486

## Sheet: T4-Logit Indigenous
Table xx. Logistic regression of risk factors for malaria in indigenous versus non-indigenous people, 2016 to 2020
Characteristic		Crude OR			Adjusted OR
		OR	CI	pvalue	OR	CI pvalue
Age group (years)	0-4	1
*incident=infection place	5-9	0.73	0.69, 0.78	<0.001
	10-19	0.3	0.28, 0.32	<0.001
	20-29	0.09	0.09, 0.10	<0.001
	30-39	0.06	0.06, 0.06	<0.001
	40-49	0.05	0.05, 0.06	<0.001
	50+	0.06	0.06, 0.07	<0.001
Sex	Female	1
	Male	0.55	0.54, 0.56	<0.001
	TOTAL
Type of location where infection occurred	Indigineous area
	Settlement
	Missing
	Mining
	Rural
	Urban
	TOTAL
Migrant status	Migrant
	Non-migrant
Occupation	Agriculture	1
	Domestic	2.72	2.58, 2.88	<0.001
	Tourism/travel	0.35	0.32, 0.39	<0.001
	Mining	0.08	0.07, 0.08	<0.001
	Timber/fishing	15.3	14.27, 16.40	<0.001
	Other	0.7	0.67, 0.72	<0.001
	Missing
Level of schooling (years)	None	1
	1 to 4	0.64	0.59, 0.68	<0.001
	5 to 8	0.85	0.80, 0.91	<0.001
	9 to 11	0.86	0.81, 0.92	<0.001
	12 or more	0.91	0.80, 1.0	<0.001
	TOTAL
	Falciparum	1.09	1.05, 1.14	<0.001
	Vivax	1
Country of infection	Brazil	1
	Venezuela	0.14	0.13, 0.15	<0.001															Only Venezuela
	Guyana	0.04	0.03, 0.05	<0.001
	Other	0.01	0.002, 0.11	<0.001
Imported		0.13	0.12, 0.14	<0.001
Not imported*		1
Symptoms	Yes	10578		17603		29603		28858		130		#DIV/0!
	No	134		532		592		1082		7
Time from symptoms to treatment (days)
Timeliness of treatment (hours)	61 to 365 days
	>96h to ≤60d
	>48h to ≤96h
	>24h to ≤48h
	≤24h
